# Supplementary material for: LiMAx Prior to Radioembolization for Hepatocellular Carcinoma as an Additional Tool for Patient Selection in Patients with Liver Cirrhosis
Source: Cancers (Basel). 2022 Sep 21;14(19):4584. doi: 10.3390/cancers14194584 (PMC9558955; doi:10.3390/cancers14194584)
Supplement: Supplementary file 1 [file cancers-14-04584-s001.zip]

Archive with 1 entries (1 files):
- cancers-1914386-supplementary.pdf
